# Supplementary material for: Optical genome mapping improves detection and characterisation of cytogenetic abnormalities in non‐Hodgkin lymphomas
Source: Br J Haematol. 2026 May 24;209(1):31–41. doi: 10.1111/bjh.70575 (PMC13340520; doi:10.1111/bjh.70575)
Supplement: Supplementary file 1 — Figure S1. Number of CAs by classical cytogenetics and OGM. Figure S2. Feasibility of OGM in routine practice for NHL across all sample types. Figure S3. Illustration of false‐negative CAs by OGM. Figure S4. Identification of rare or novel IG rearrangements of undetermined significance. Figure S5. OGM detected diagnostically cryptic rearrangements. Figure S6. Diagnostic relevance of OGM in cases of non‐informative karyotype. Figure S7. Illustration of OGM and FISH results for the three patients with initial uncertain diagnosis. Table S1. List of FISH probes. Table S2. BED file lymphoma: list of 366 genes and loci. Table S3. Table S4. Distribution of the main CAs in FL, GCB‐DLBCL, GCB NHL and non‐GCB‐DLBC. [file BJH-209-31-s001.zip]

Archive with 3 entries (2 files):
- bjh70575-sup-0001-Supinfo/
- bjh70575-sup-0001-Supinfo/bjh70575-sup-0001-Supinfo1@Supplemental material revised Lefebvre.docx
- bjh70575-sup-0001-Supinfo/bjh70575-sup-0002-TableS3@Supplemental Table 3 OGM NHL.xlsx
